# Supplementary material for: Treatment options and their uptake among women with symptoms of perinatal depression: exploratory study in Norway and Portugal
Source: BJPsych Open. 2023 May 4;9(3):e77. doi: 10.1192/bjo.2023.56 (PMC10228243; doi:10.1192/bjo.2023.56)
Supplement: Supplementary file 1 [file bjosup.zip]

Archive with 3 entries (3 files):
- S205647242300056Xsup001.docx
- S205647242300056Xsup002.docx
- S205647242300056Xsup003.docx
